# Supplementary material for: Payment models and the sustainability of community pharmacy practice: a qualitative interview study with community pharmacists
Source: J Pharm Policy Pract. 2025 Jan 13;18(1):2450018. doi: 10.1080/20523211.2025.2450018 (PMC11730775; doi:10.1080/20523211.2025.2450018)
Supplement: Supplemental Appendices [file JPPP_A_2450018_SM6141.zip]

Archive with 3 entries (2 files):
- Supplemental material/
- Supplemental material/Appendix3.pdf
- Supplemental material/Supplemental Material.docx
